# Supplementary material for: Effectiveness of an Out-of-Pocket Cost Removal Intervention on Health Check Attendance in Japan
Source: Int J Environ Res Public Health. 2021 May 24;18(11):5612. doi: 10.3390/ijerph18115612 (PMC8197396; doi:10.3390/ijerph18115612)
Supplement: Supplementary file 1 [file ijerph-18-05612-s001.zip]

Archive with 1 entries (1 files):
- ijerph-1223014-supplementary.pdf
